# Supplementary material for: Nutritional Composition, Efficacy, and Processing of Vigna angularis (Adzuki Bean) for the Human Diet: An Overview
Source: Molecules. 2022 Sep 17;27(18):6079. doi: 10.3390/molecules27186079 (PMC9506481; doi:10.3390/molecules27186079)
Supplement: Supplementary file 1 [file molecules-27-06079-s001.zip]

Archive with 1 entries (1 files):
- molecules-1877662-supplementary.pdf
